# Supplementary material for: Characterization and transformation of the CabHLH18 gene from hot pepper to enhance waterlogging tolerance
Source: Front Plant Sci. 2024 Jan 12;14:1285198. doi: 10.3389/fpls.2023.1285198 (PMC10810986; doi:10.3389/fpls.2023.1285198)
Supplement: Supplementary file 1 [file Table_1.xlsx]

## Sheet: Sheet1
TABLE S1. bHLH proteins in Solanaceae family
Species	Protein ID
Pisum sativum (garden pea)	XM 051035254.1
Pisum sativum (garden pea)	XM 051035255.1
Rosa chinensis	XM 024307663.2
Rosa chinensis	XM 024307664.2
Solanum tuberosum (potato)	NM 001288169.1
Nicotiana attenuata	XM 019401332.1
Nicotiana attenuata	XM 019401331.1
Glycine max (soybean)	XM 0035362715
Glycine max (soybean)	XM 006589322.4
Capsicum annuum L.	XM 047393594.1
Capsicum annuum L.	XM 016723880.2
Capsicum annuum L.	XM 016694561.2
